# Supplementary material for: Radiation-Induced EMT of Adipose-Derived Stem Cells in 3D Organotypic Culture via Notch Signaling Pathway
Source: Biology (Basel). 2025 Sep 22;14(9):1306. doi: 10.3390/biology14091306 (PMC12467909; doi:10.3390/biology14091306)
Supplement: Supplementary file 1 [file biology-14-01306-s001.zip]

Archive with 4 entries (3 files):
- biology-3846537-supplementary/
- biology-3846537-supplementary/biology-3846537-supplementary-table S1.pdf
- biology-3846537-supplementary/biology-3846537-supplementary-WB Figure S1.pdf
- biology-3846537-supplementary/biology-3846537-supplementary-WB Figure S2.pdf
